# Supplementary material for: Clinical profiles, epidemiological characteristics and treatment outcomes of COVID-19 patients in North-eastern Ethiopia: A retrospective cohort study
Source: PLOS Glob Public Health. 2023 Sep 20;3(9):e0002285. doi: 10.1371/journal.pgph.0002285 (PMC10511068; doi:10.1371/journal.pgph.0002285)
Supplement: S1 Data — (XLSX) [file pgph.0002285.s001.xlsx]

## Sheet: COVID-19 treatment outcome data
ID	Zone	Woreda	Woreda2	Sex	Age	Occupation	Site	Syptomatic	fever	cough	breath	soar	head_ache	Weakness	Pain	other_symp	Temprature	Comorbidity	Types_of_comor	Travel	country	Contact	Source	Outcome	Manfestation	Age2	Outcome2	Severityy	wave
248	Oromia Special Zone	Kemissie town	Kemissie town	1	50	Self Employee	Health Facility	Symptomatic	Yes	Yes	Yes	Yes	Yes	Yes	No	No	0	No	0	No	0	Unknown	Not identified	Recovered	Severe	5	Recovere	3	3
249	Oromia Special Zone	Kemissie town	Kemissie town	1	38	Merchant	Health Facility	Asymptomatic	No	No	No	No	No	No	No	No	0	No	0	No	0	Unknown	Not identified	Recovered	Asymptomatic	4	Recovere	4	3
250	Oromia Special Zone	Kemissie town	Kemissie town	1	23	Unemployed	Health Facility	Symptomatic	Yes	Yes	Yes	Yes	Yes	Yes	No	No	0	No	0	No	0	Unknown	Not identified	Recovered	Severe	2	Recovere	3	3
359	North shewa	Antsokiya Gemza	Antsokiya Gemza	2	55	Merchant	Health Facility	Symptomatic	No	No	Yes	No	No	No	No	Yes	37	No	0	No	0	Unknown	Not identified	Recovered	Moderate	5	Recovere	2	3
360	Oromia Special Zone	Jelie Timuga	Jelie Timuga	1	45	Gov't Employee	Health Facility	Symptomatic	Yes	Yes	Yes	No	No	No	No	No	36.7	Yes	Liver Disease	No	0	Unknown	Not identified	Recovered	Moderate	5	Recovere	2	3
361	Oromia Special Zone	Jelie Timuga	Jelie Timuga	1	50	Farmer	Health Facility	Symptomatic	No	Yes	Yes	No	No	No	No	No	36.5	Yes	DM	No	0	Unknown	Not identified	Recovered	Moderate	5	Recovere	2	3
362	Oromia Special Zone	Kemissie	Kemissie	2	40	House Wife	Health Facility	Symptomatic	No	Yes	Yes	No	No	No	No	No	36	Yes	Asthma	No	0	Unknown	Not identified	Recovered	Moderate	4	Recovere	2	3
363	Oromia Special Zone	Artuma Fursi	Artuma Fursi	2	42	Gov't Employee	Health Facility	Symptomatic	No	No	Yes	No	No	No	No	No	37	Yes	CHF	No	0	Unknown	Not identified	Recovered	Moderate	4	Recovere	2	3
364	North shewa	Antsokiya Gemza	Antsokiya Gemza	2	50	House Wife	Health Facility	Symptomatic	Yes	Yes	Yes	No	No	No	No	No	38.3	Yes	CHF	No	0	Unknown	Not identified	Recovered	Moderate	5	Recovere	2	3
237	Oromia Special Zone	Kemissie town	Kemissie town	2	40	Merchant	Health Facility	Symptomatic	Yes	Yes	No	No	No	No	No	No	#NULL!	No	0	No	0	No	Not identified	Recovered	Moderate	4	Recovere	2	3
241	Oromia Special Zone	Kemissie town	Kemissie town	2	41	House Wife	Health Facility	Symptomatic	Yes	Yes	No	No	No	No	No	No	#NULL!	No	0	No	0	Unknown	Not identified	Recovered	Severe	4	Recovere	3	3
242	Oromia Special Zone	Kemissie	Kemissie	1	36	Farmer	Health Facility	Asymptomatic	No	No	No	No	No	No	No	No	#NULL!	No	0	No	0	Unknown	Not identified	Recovered	Asymptomatic	4	Recovere	4	3
243	Oromia Special Zone	Kemissie	Kemissie	1	70	Farmer	Health Facility	Symptomatic	Yes	Yes	Yes	Yes	Yes	Yes	No	No	#NULL!	No	0	No	0	Unknown	Not identified	Recovered	Moderate	5	Recovere	2	3
244	Oromia Special Zone	Kemissie	Kemissie	1	50	Farmer	Health Facility	Asymptomatic	No	No	No	No	No	No	No	No	#NULL!	No	0	No	0	Unknown	Not identified	Recovered	Asymptomatic	5	Recovere	4	3
245	South Wollo	Harbu	Others	2	55	House Wife	Health Facility	Asymptomatic	No	No	No	No	No	No	No	No	#NULL!	No	0	No	0	Unknown	Not identified	Recovered	Asymptomatic	5	Recovere	4	3
246	Oromia Special Zone	Artuma Fursi	Artuma Fursi	1	43	Gov't Employee	Health Facility	Symptomatic	Yes	Yes	Yes	Yes	Yes	Yes	No	No	0	No	0	Yes	Somalia	Unknown	Not identified	Recovered	Severe	4	Recovere	3	3
247	Oromia Special Zone	Kemissie town	Kemissie town	1	50	Self Employee	Health Facility	Symptomatic	Yes	Yes	Yes	Yes	Yes	Yes	No	No	0	Yes	HIV	No	0	Unknown	Not identified	Recovered	Severe	5	Recovere	3	3
251	Oromia Special Zone	Kemissie town	Kemissie town	1	44	Gov't Employee	Health Facility	Symptomatic	Yes	Yes	Yes	Yes	Yes	Yes	No	No	0	No	0	No	0	Unknown	Not identified	Recovered	Severe	4	Recovere	3	3
252	Oromia Special Zone	Kemissie town	Kemissie town	1	50	Self Employee	Health Facility	Symptomatic	Yes	Yes	Yes	Yes	Yes	Yes	No	No	0	Yes	Chronic Rsparatory Disease	No	0	Unknown	Not identified	Recovered	Severe	5	Recovere	3	3
253	Oromia Special Zone	Dewa Chefa	Dewa Chefa	1	20	Student	Health Facility	Asymptomatic	No	No	No	No	No	No	No	No	#NULL!	No	0	No	0	Unknown	Not identified	Recovered	Asymptomatic	2	Recovere	4	3
254	Oromia Special Zone	Kemissie	Kemissie	2	46	Gov't Employee	Health Facility	Asymptomatic	No	No	No	No	No	No	No	No	#NULL!	No	0	No	0	Unknown	Not identified	Recovered	Asymptomatic	5	Recovere	4	3
255	Oromia Special Zone	Kemissie	Kemissie	2	55	House Wife	Health Facility	Asymptomatic	No	No	No	No	No	No	No	No	#NULL!	No	0	No	0	Unknown	Not identified	Recovered	Asymptomatic	5	Recovere	4	3
256	Oromia Special Zone	Kemissie	Kemissie	2	35	House Wife	Health Facility	Asymptomatic	No	No	No	No	No	No	No	No	#NULL!	No	0	No	0	Unknown	Not identified	Recovered	Asymptomatic	4	Recovere	4	3
257	Oromia Special Zone	Kemissie	Kemissie	2	35	House Wife	Health Facility	Asymptomatic	No	No	No	No	No	No	No	No	#NULL!	No	0	No	0	Unknown	Not identified	Recovered	Asymptomatic	4	Recovere	4	3
299	Oromia Special Zone	Artuma Fursi	Artuma Fursi	1	0	Not Applicable	Health Facility	Symptomatic	Yes	Yes	No	No	No	No	No	No	37.5	Yes	SAM	No	0	Unknown	Not identified	Recovered	Moderate	1	Recovere	2	3
300	Oromia Special Zone	Kemissie	Kemissie	2	45	House Wife	Health Facility	Symptomatic	Yes	Yes	Yes	No	No	No	No	No	37	No	0	No	0	Unknown	Not identified	Recovered	Moderate	5	Recovere	2	3
301	Oromia Special Zone	Artuma Fursi	Artuma Fursi	2	0	Not Applicable	Health Facility	Symptomatic	Yes	Yes	No	No	No	No	No	No	37.5	Yes	SAM +sever anemia	No	0	Unknown	Not identified	Recovered	Moderate	1	Recovere	2	3
302	Oromia Special Zone	Dewa Chefa	Dewa Chefa	1	60	Farmer	Health Facility	Symptomatic	No	Yes	Yes	No	No	No	No	No	37	No	0	No	0	Unknown	Not identified	Recovered	Moderate	5	Recovere	2	3
303	Oromia Special Zone	Kemissie	Kemissie	1	60	Farmer	Health Facility	Symptomatic	No	Yes	Yes	No	Yes	Yes	Yes	Yes	36.5	Yes	DM	No	0	Unknown	Not identified	Recovered	Moderate	5	Recovere	2	3
304	Oromia Special Zone	Bati Town	Bati Town	1	73	teacher	Health Facility	Symptomatic	Yes	Yes	No	Yes	Yes	No	No	No	0	No	0	No	0	Unknown	Not identified	Recovered	Moderate	5	Recovere	2	3
305	Oromia Special Zone	Bati Town	Bati Town	2	29	Unemployed	Health Facility	Symptomatic	Yes	Yes	No	Yes	Yes	No	No	No	0	No	0	No	0	Unknown	Not identified	Recovered	Mild	3	Recovere	1	3
306	Oromia Special Zone	Dewa Chefa	Dewa Chefa	1	50	Gov't Employee	Health Facility	Symptomatic	Yes	Yes	Yes	No	Yes	No	No	Yes	38	No	0	No	0	Unknown	Not identified	Recovered	Mild	5	Recovere	1	3
307	Oromia Special Zone	Jelie Timuga	Jelie Timuga	1	80	Farmer	Health Facility	Symptomatic	Yes	Yes	No	No	Yes	No	No	Yes	37.5	No	0	No	0	Unknown	Not identified	Recovered	Mild	5	Recovere	1	3
308	Oromia Special Zone	Jelie Timuga	Jelie Timuga	1	0	Not Applicable	Health Facility	Symptomatic	No	Yes	Yes	No	Yes	No	No	No	35.6	No	0	No	0	Unknown	Not identified	Recovered	Mild	1	Recovere	1	3
309	North shewa	Antsokiya Gemza	Antsokiya Gemza	2	65	House Wife	Health Facility	Symptomatic	No	Yes	Yes	Yes	Yes	No	Yes	Yes	36	No	0	No	0	Unknown	Not identified	Recovered	Mild	5	Recovere	1	3
310	Oromia Special Zone	Kemissie	Kemissie	2	0	Not Applicable	Health Facility	Symptomatic	Yes	No	No	No	No	No	No	No	35.7	Yes	SAM	No	0	Unknown	Not identified	Recovered	Moderate	1	Recovere	2	3
311	North shewa	Antsokiya Gemza	Antsokiya Gemza	1	38	teacher	Health Facility	Symptomatic	Yes	Yes	Yes	Yes	Yes	Yes	Yes	Yes	38.5	No	0	No	0	Unknown	Not identified	Death	Severe	4	Not recovered	3	3
312	Oromia Special Zone	Kemissie	Kemissie	1	45	Police Officer	Health Facility	Symptomatic	Yes	Yes	No	No	No	No	No	No	#NULL!	No	0	No	0	Unknown	Not identified	Recovered	Severe	5	Recovere	3	3
313	North shewa	Antsokiya Gemza	Antsokiya Gemza	1	67	Farmer	Health Facility	Symptomatic	Yes	Yes	No	No	No	No	No	No	#NULL!	No	0	No	0	Unknown	Not identified	Recovered	Moderate	5	Recovere	2	3
314	Oromia Special Zone	Dewa Harewa	Dewa Harewa	2	43	Gov't Employee	Health Facility	Symptomatic	Yes	Yes	No	No	No	No	No	No	#NULL!	No	0	No	0	Unknown	Not identified	Recovered	Moderate	4	Recovere	2	3
315	Oromia Special Zone	Kemissie	Kemissie	1	28	Student	Health Facility	Symptomatic	Yes	Yes	No	No	No	No	No	No	#NULL!	No	0	No	0	Unknown	Not identified	Recovered	Moderate	3	Recovere	2	3
316	North shewa	Antsokiya Gemza	Antsokiya Gemza	2	55	House Wife	Health Facility	Symptomatic	Yes	Yes	No	No	No	No	No	No	#NULL!	No	0	No	0	Unknown	Not identified	Recovered	Mild	5	Recovere	1	3
317	Oromia Special Zone	Dewa Chefa	Dewa Chefa	1	70	Farmer	Health Facility	Symptomatic	Yes	Yes	No	No	No	No	No	No	#NULL!	No	0	No	0	Unknown	Not identified	Recovered	Mild	5	Recovere	1	3
318	Oromia Special Zone	Kemissie	Kemissie	1	50	Farmer	Health Facility	Symptomatic	Yes	Yes	No	No	No	No	No	No	#NULL!	No	0	No	0	Unknown	Not identified	Recovered	Mild	5	Recovere	1	3
319	Oromia Special Zone	Kemissie	Kemissie	2	50	Merchant	Health Facility	Symptomatic	Yes	Yes	No	No	No	No	No	No	#NULL!	No	0	No	0	Unknown	Not identified	Recovered	Mild	5	Recovere	1	3
320	Oromia Special Zone	Kemissie	Kemissie	2	70	House Wife	Health Facility	Symptomatic	Yes	Yes	No	No	No	No	No	No	#NULL!	No	0	No	0	Unknown	Not identified	Recovered	Mild	5	Recovere	1	3
321	Oromia Special Zone	Kemissie	Kemissie	1	47	Gov't Employee	Health Facility	Symptomatic	Yes	Yes	No	No	No	No	No	No	#NULL!	No	0	No	0	Unknown	Not identified	Recovered	Mild	5	Recovere	1	3
322	Oromia Special Zone	Bati Town	Bati Town	2	70	House Wife	Health Facility	Symptomatic	Yes	Yes	Yes	Yes	Yes	Yes	No	No	0	Yes	DM=HTN	No	0	Unknown	Not identified	Death	Severe	5	Not recovered	3	3
323	Oromia Special Zone	Bati Town	Bati Town	2	30	Gov't Employee	Health Facility	Symptomatic	Yes	Yes	No	Yes	No	No	No	No	0	No	0	No	0	Unknown	Not identified	Recovered	Mild	3	Recovere	1	3
324	Oromia Special Zone	Bati Town	Bati Town	2	70	House Wife	Health Facility	Symptomatic	Yes	Yes	No	Yes	Yes	No	No	No	0	No	0	No	0	Unknown	Not identified	Recovered	Mild	5	Recovere	1	3
325	Oromia Special Zone	Kemissie	Kemissie	1	60	Farmer	Health Facility	Symptomatic	Yes	Yes	No	No	No	No	No	No	#NULL!	No	0	No	0	Unknown	Not identified	Recovered	Mild	5	Recovere	1	3
326	Oromia Special Zone	Kemissie	Kemissie	2	42	Gov't Employee	Health Facility	Symptomatic	Yes	Yes	No	No	No	No	No	No	#NULL!	No	0	No	0	Unknown	Not identified	Recovered	Mild	4	Recovere	1	3
327	Oromia Special Zone	Dewa Chefa	Dewa Chefa	1	80	Farmer	Health Facility	Symptomatic	Yes	Yes	No	No	No	No	No	No	#NULL!	No	0	No	0	Unknown	Not identified	Recovered	Mild	5	Recovere	1	3
328	Oromia Special Zone	Artuma Fursi	Artuma Fursi	1	50	Farmer	Health Facility	Symptomatic	Yes	Yes	No	No	No	No	No	No	#NULL!	No	0	No	0	Unknown	Not identified	Recovered	Mild	5	Recovere	1	3
329	Oromia Special Zone	Dewa Chefa	Dewa Chefa	1	40	Farmer	Health Facility	Symptomatic	Yes	Yes	No	No	No	No	No	No	#NULL!	No	0	No	0	Unknown	Not identified	Recovered	Mild	4	Recovere	1	3
330	Oromia Special Zone	Dewa Chefa	Dewa Chefa	1	7	Not Applicable	Health Facility	Symptomatic	Yes	Yes	No	No	No	No	No	No	#NULL!	No	0	No	0	Unknown	Not identified	Recovered	Mild	1	Recovere	1	3
331	Oromia Special Zone	Bati Woreda	Bati Woreda	2	70	House Wife	Health Facility	Symptomatic	Yes	Yes	Yes	Yes	No	Yes	No	No	0	Yes	Asthma	No	0	Unknown	Not identified	Recovered	Moderate	5	Recovere	2	3
332	Oromia Special Zone	Kemissie	Kemissie	2	20	Student	Health Facility	Symptomatic	Yes	Yes	No	No	No	No	No	No	#NULL!	No	0	No	0	Unknown	Not identified	Recovered	Moderate	2	Recovere	2	3
333	Oromia Special Zone	Jelie Timuga	Jelie Timuga	1	60	Farmer	Health Facility	Symptomatic	Yes	Yes	No	No	No	No	No	No	#NULL!	No	0	No	0	Unknown	Not identified	Recovered	Moderate	5	Recovere	2	3
334	Oromia Special Zone	Dewa Chefa	Dewa Chefa	1	45	Gov't Employee	Health Facility	Symptomatic	Yes	Yes	No	No	No	No	No	No	#NULL!	No	0	No	0	Unknown	Not identified	Recovered	Moderate	5	Recovere	2	3
335	Oromia Special Zone	Bati Town	Bati Town	2	70	House Wife	Health Facility	Symptomatic	Yes	Yes	Yes	Yes	Yes	Yes	No	No	0	Yes	DM=HTN	No	0	Unknown	Not identified	Death	Severe	5	Not recovered	3	3
336	Oromia Special Zone	Bati Town	Bati Town	2	30	Gov't Employee	Health Facility	Symptomatic	Yes	Yes	No	Yes	No	No	No	No	0	No	0	No	0	Unknown	Not identified	Recovered	Mild	3	Recovere	1	3
337	Oromia Special Zone	Bati Town	Bati Town	2	70	House Wife	Health Facility	Symptomatic	Yes	Yes	No	Yes	Yes	No	No	No	0	No	0	No	0	Unknown	Not identified	Recovered	Mild	5	Recovere	1	3
338	Oromia Special Zone	Kemissie	Kemissie	2	40	House Wife	Health Facility	Symptomatic	Yes	Yes	No	No	No	No	No	No	#NULL!	No	0	No	0	Unknown	Not identified	Recovered	Mild	4	Recovere	1	3
339	Oromia Special Zone	Kemissie	Kemissie	1	38	Driver	Health Facility	Symptomatic	Yes	Yes	No	No	No	No	No	No	#NULL!	No	0	No	0	Unknown	Not identified	Recovered	Mild	4	Recovere	1	3
340	Oromia Special Zone	Dewa Chefa	Dewa Chefa	1	20	Student	Health Facility	Symptomatic	Yes	Yes	Yes	No	No	No	No	No	#NULL!	No	0	No	0	Unknown	Not identified	Recovered	Mild	2	Recovere	1	3
341	North shewa	Antsokiya Gemza	Antsokiya Gemza	2	50	Merchant	Health Facility	Symptomatic	Yes	Yes	Yes	No	No	No	No	No	#NULL!	No	0	No	0	Unknown	Not identified	Recovered	Mild	5	Recovere	1	3
342	Oromia Special Zone	Jelie Timuga	Jelie Timuga	2	32	teacher	Health Facility	Symptomatic	Yes	Yes	Yes	No	No	No	No	No	#NULL!	No	0	No	0	Unknown	Not identified	Recovered	Mild	3	Recovere	1	3
343	Oromia Special Zone	Kemissie	Kemissie	2	45	Gov't Employee	Health Facility	Symptomatic	Yes	Yes	Yes	No	No	No	No	No	#NULL!	No	0	No	0	Unknown	Not identified	Recovered	Mild	5	Recovere	1	3
344	Oromia Special Zone	Artuma Fursi	Artuma Fursi	1	40	Farmer	Health Facility	Symptomatic	Yes	Yes	Yes	No	No	No	No	No	#NULL!	No	0	No	0	Unknown	Not identified	Recovered	Mild	4	Recovere	1	3
345	Oromia Special Zone	Kemissie	Kemissie	1	78	Farmer	Health Facility	Symptomatic	Yes	Yes	Yes	No	No	No	No	No	#NULL!	No	0	No	0	Unknown	Not identified	Recovered	Mild	5	Recovere	1	3
346	Oromia Special Zone	Artuma Fursi	Artuma Fursi	1	60	Farmer	Health Facility	Symptomatic	Yes	Yes	Yes	No	No	No	No	No	#NULL!	No	0	No	0	Unknown	Not identified	Recovered	Mild	5	Recovere	1	3
347	Oromia Special Zone	Kemissie	Kemissie	2	2	Not Applicable	Health Facility	Symptomatic	Yes	Yes	Yes	No	No	No	No	No	#NULL!	No	0	No	0	Unknown	Not identified	Recovered	Mild	1	Recovere	1	3
348	Oromia Special Zone	Bati Town	Bati Town	2	65	House Wife	Health Facility	Symptomatic	Yes	Yes	Yes	Yes	Yes	No	No	No	0	No	0	No	0	Unknown	Not identified	Recovered	Mild	5	Recovere	1	3
349	Oromia Special Zone	Bati Town	Bati Town	2	32	teacher	Health Facility	Symptomatic	Yes	Yes	No	Yes	No	Yes	No	No	0	No	0	No	0	Unknown	Not identified	Recovered	Mild	3	Recovere	1	3
350	Oromia Special Zone	Bati Woreda	Bati Woreda	1	80	Farmer	Health Facility	Symptomatic	Yes	Yes	Yes	Yes	No	No	No	No	0	No	0	No	0	Unknown	Not identified	Recovered	Moderate	5	Recovere	2	3
351	Oromia Special Zone	Bati Town	Bati Town	2	64	House Wife	Health Facility	Symptomatic	Yes	Yes	Yes	Yes	Yes	Yes	No	No	0	No	0	No	0	Unknown	Not identified	Recovered	Moderate	5	Recovere	2	3
352	Oromia Special Zone	Bati Town	Bati Town	1	24	Unemployed	Health Facility	Symptomatic	Yes	Yes	No	Yes	Yes	Yes	No	No	0	No	0	No	0	Unknown	Not identified	Recovered	Mild	2	Recovere	1	3
353	Oromia Special Zone	Bati Town	Bati Town	2	37	Merchant	Health Facility	Symptomatic	Yes	Yes	Yes	Yes	Yes	Yes	No	No	0	No	0	No	0	Unknown	Not identified	Recovered	Moderate	4	Recovere	2	3
354	Oromia Special Zone	Dewa Chefa	Dewa Chefa	2	2	Not Applicable	Health Facility	Symptomatic	Yes	Yes	Yes	No	No	No	No	No	#NULL!	No	0	No	0	Unknown	Not identified	Recovered	Moderate	1	Recovere	2	3
355	Oromia Special Zone	Dewa Chefa	Dewa Chefa	1	70	Farmer	Health Facility	Symptomatic	Yes	Yes	Yes	No	No	No	No	No	#NULL!	No	0	No	0	Unknown	Not identified	Recovered	Moderate	5	Recovere	2	3
356	Oromia Special Zone	Bati Town	Bati Town	1	52	Farmer	Health Facility	Symptomatic	Yes	Yes	No	Yes	Yes	No	No	No	0	No	0	No	0	Unknown	Not identified	Recovered	Mild	5	Recovere	1	3
357	Oromia Special Zone	Bati Town	Bati Town	1	28	Unemployed	Health Facility	Symptomatic	Yes	Yes	No	No	No	Yes	No	No	0	No	0	No	0	Unknown	Not identified	Recovered	Mild	3	Recovere	4	3
358	Oromia Special Zone	Bati Town	Bati Town	1	20	Student	Health Facility	Symptomatic	Yes	Yes	Yes	Yes	No	No	No	No	0	No	0	No	0	Unknown	Not identified	Recovered	Moderate	2	Recovere	2	3
221	Oromia Special Zone	Dewa Harewa	Dewa Harewa	1	18	Jobless	Health Facility	Asymptomatic	No	No	No	No	No	No	No	No	#NULL!	No	0	No	0	Unknown	Not identified	Recovered	Asymptomatic	2	Recovere	4	2
222	Oromia Special Zone	Bati Woreda	Bati Woreda	1	36	Driver	Community	Asymptomatic	No	No	No	No	No	No	No	No	#NULL!	No	0	Yes	Somalia	Unknown	Not identified	Recovered	Asymptomatic	4	Recovere	4	2
223	Oromia Special Zone	Artuma Fursi	Artuma Fursi	1	32	Farmer	Health Facility	Asymptomatic	No	No	No	No	No	No	No	No	#NULL!	No	0	No	0	Unknown	Not identified	Recovered	Asymptomatic	3	Recovere	4	2
224	Oromia Special Zone	Artuma Fursi	Artuma Fursi	1	29	Unemployed	Health Facility	Asymptomatic	No	No	No	No	No	No	No	No	#NULL!	No	0	No	0	Unknown	Not identified	Recovered	Asymptomatic	3	Recovere	4	2
225	Oromia Special Zone	Artuma Fursi	Artuma Fursi	2	17	Student	Health Facility	Asymptomatic	No	No	No	No	No	No	No	No	#NULL!	No	0	No	0	Unknown	Not identified	Recovered	Asymptomatic	2	Recovere	4	2
226	Oromia Special Zone	Artuma Fursi	Artuma Fursi	2	40	Self Employee	Health Facility	Asymptomatic	No	No	No	No	No	No	No	No	#NULL!	No	0	No	0	Unknown	Not identified	Recovered	Asymptomatic	4	Recovere	4	2
227	Oromia Special Zone	Artuma Fursi	Artuma Fursi	1	30	Farmer	Health Facility	Asymptomatic	No	No	No	No	No	No	No	No	#NULL!	No	0	No	0	Unknown	Not identified	Recovered	Asymptomatic	3	Recovere	4	2
228	Oromia Special Zone	Artuma Fursi	Artuma Fursi	1	24	Health Worker	Health Facility	Symptomatic	No	Yes	No	No	No	No	No	No	#NULL!	No	0	No	0	Unknown	Not identified	Recovered	Mild	2	Recovere	1	2
229	Oromia Special Zone	Artuma Fursi	Artuma Fursi	1	45	Farmer	Health Facility	Asymptomatic	No	No	No	No	No	No	No	No	#NULL!	No	0	No	0	Unknown	Not identified	Recovered	Asymptomatic	5	Recovere	4	2
230	Oromia Special Zone	Bati Woreda	Bati Woreda	1	60	Farmer	Health Facility	Asymptomatic	No	No	No	No	No	No	No	No	#NULL!	No	0	No	0	Unknown	Not identified	Recovered	Asymptomatic	5	Recovere	4	2
231	Oromia Special Zone	Bati Woreda	Bati Woreda	1	53	Self Employee	Health Facility	Asymptomatic	No	No	No	No	No	No	No	No	#NULL!	No	0	No	0	Unknown	Not identified	Recovered	Asymptomatic	5	Recovere	4	2
232	Oromia Special Zone	Bati Woreda	Bati Woreda	1	35	Farmer	Health Facility	Asymptomatic	No	No	No	No	No	No	No	No	#NULL!	No	0	No	0	Unknown	Not identified	Recovered	Asymptomatic	4	Recovere	4	2
233	Oromia Special Zone	Bati Woreda	Bati Woreda	1	27	Gov't Employee	Health Facility	Asymptomatic	No	No	No	No	No	No	No	No	#NULL!	No	0	No	0	Unknown	Not identified	Recovered	Asymptomatic	3	Recovere	4	2
234	Oromia Special Zone	Kemissie town	Kemissie town	1	25	Self Employee	Health Facility	Asymptomatic	No	No	No	No	No	No	No	No	#NULL!	No	0	No	0	Unknown	Not identified	Recovered	Asymptomatic	3	Recovere	4	2
235	Oromia Special Zone	Kemissie town	Kemissie town	1	50	Farmer	Health Facility	Symptomatic	Yes	Yes	Yes	No	No	No	No	No	#NULL!	No	0	No	0	Unknown	Not identified	Death	Severe	5	Not recovered	3	2
236	Oromia Special Zone	Kemissie town	Kemissie town	1	34	Farmer	Health Facility	Symptomatic	No	Yes	Yes	No	No	No	No	No	#NULL!	No	0	No	0	No	Not identified	Recovered	Mild	3	Recovere	1	2
238	Oromia Special Zone	Kemissie town	Kemissie town	1	45	Gov't Employee	Health Facility	Symptomatic	Yes	Yes	No	No	No	No	No	No	#NULL!	No	0	No	0	Unknown	Not identified	Recovered	Severe	5	Recovere	3	2
239	Oromia Special Zone	Kemissie town	Kemissie town	2	38	House Wife	Health Facility	Symptomatic	Yes	Yes	No	No	No	No	No	No	#NULL!	No	0	No	0	Unknown	Not identified	Recovered	Moderate	4	Recovere	2	2
240	Oromia Special Zone	Kemissie town	Kemissie town	1	60	Farmer	Health Facility	Symptomatic	Yes	Yes	No	No	No	No	No	No	#NULL!	No	0	No	0	Unknown	Not identified	Recovered	Moderate	5	Recovere	2	2
258	Oromia Special Zone	Kemissie	Kemissie	1	40	Merchant	Health Facility	Asymptomatic	No	No	No	No	No	No	No	No	#NULL!	No	0	No	0	Unknown	Not identified	Recovered	Asymptomatic	4	Recovere	4	2
259	North shewa	Antsokiya Gemza	Antsokiya Gemza	1	40	Merchant	Health Facility	Symptomatic	Yes	Yes	Yes	Yes	Yes	Yes	No	No	#NULL!	No	0	No	0	Unknown	Not identified	Recovered	Severe	4	Recovere	3	2
260	North shewa	Antsokiya Gemza	Antsokiya Gemza	2	70	House Wife	Health Facility	Symptomatic	Yes	Yes	Yes	Yes	Yes	Yes	No	No	#NULL!	No	0	No	0	Unknown	Not identified	Recovered	Moderate	5	Recovere	2	2
261	Oromia Special Zone	Dewa Chefa	Dewa Chefa	1	85	Farmer	Health Facility	Symptomatic	Yes	Yes	Yes	Yes	Yes	Yes	No	No	#NULL!	No	0	No	0	Unknown	Not identified	Recovered	Severe	5	Recovere	3	2
262	Oromia Special Zone	chefa robit	Others	1	53	Farmer	Health Facility	Symptomatic	Yes	Yes	Yes	Yes	Yes	Yes	No	No	#NULL!	No	0	No	0	Unknown	Not identified	Recovered	Severe	5	Recovere	3	2
263	Oromia Special Zone	Kemissie	Kemissie	1	40	Merchant	Health Facility	Symptomatic	Yes	Yes	Yes	Yes	Yes	Yes	No	No	#NULL!	No	0	No	0	Unknown	Not identified	Recovered	Severe	4	Recovere	3	2
264	Oromia Special Zone	Efrata/Karakore	Others	1	45	Gov't Employee	Health Facility	Asymptomatic	No	No	No	No	No	No	No	No	#NULL!	No	0	No	0	Unknown	Not identified	Recovered	Asymptomatic	5	Recovere	4	2
265	Oromia Special Zone	Artuma Fursi	Artuma Fursi	1	50	Self Employee	Health Facility	Symptomatic	Yes	Yes	Yes	No	Yes	Yes	No	No	#NULL!	No	0	No	0	Unknown	Not identified	Recovered	Moderate	5	Recovere	2	2
266	Oromia Special Zone	Kemissie	Kemissie	1	42	Self Employee	Health Facility	Symptomatic	Yes	No	No	No	No	No	No	No	#NULL!	No	0	No	0	Unknown	Not identified	Recovered	Severe	4	Recovere	3	2
267	North shewa	Antsokiya Gemza	Antsokiya Gemza	1	27	Unemployed	Health Facility	Asymptomatic	Yes	No	No	No	No	No	No	No	#NULL!	No	0	No	0	Unknown	Not identified	Recovered	Asymptomatic	3	Recovere	4	2
268	Oromia Special Zone	Kemissie	Kemissie	2	38	Merchant	Health Facility	Asymptomatic	Yes	No	No	No	No	No	No	No	#NULL!	No	0	No	0	Unknown	Not identified	Recovered	Asymptomatic	4	Recovere	4	2
269	Oromia Special Zone	Kemissie	Kemissie	1	75	Farmer	Health Facility	Symptomatic	Yes	Yes	Yes	No	Yes	No	No	No	#NULL!	No	0	No	0	Unknown	Not identified	Recovered	Severe	5	Recovere	3	2
270	Oromia Special Zone	Artuma Fursi	Artuma Fursi	1	42	Gov't Employee	Health Facility	Asymptomatic	Yes	Yes	Yes	No	Yes	No	No	No	#NULL!	No	0	No	0	Unknown	Not identified	Recovered	Asymptomatic	4	Recovere	4	2
271	Oromia Special Zone	Bati Woreda	Bati Woreda	2	49	Self Employee	Health Facility	Asymptomatic	No	No	No	No	No	No	No	No	#NULL!	No	0	No	0	Unknown	Not identified	Recovered	Asymptomatic	5	Recovere	4	2
272	Oromia Special Zone	Bati Woreda	Bati Woreda	1	30	Self Employee	Health Facility	Asymptomatic	No	No	No	No	No	No	No	No	#NULL!	No	0	No	0	Unknown	Not identified	Recovered	Asymptomatic	3	Recovere	4	2
273	Oromia Special Zone	Bati Woreda	Bati Woreda	1	40	Self Employee	Health Facility	Asymptomatic	No	No	No	No	No	No	No	No	#NULL!	No	0	No	0	Unknown	Not identified	Recovered	Asymptomatic	4	Recovere	4	2
274	Oromia Special Zone	Bati Town	Bati Town	1	50	Self Employee	Health Facility	Asymptomatic	No	No	No	No	No	No	No	No	#NULL!	No	0	No	0	Unknown	Not identified	Recovered	Asymptomatic	5	Recovere	4	2
275	Oromia Special Zone	Bati Town	Bati Town	2	18	Self Employee	Health Facility	Asymptomatic	No	No	No	No	No	No	No	No	#NULL!	No	0	No	0	Unknown	Not identified	Recovered	Asymptomatic	2	Recovere	4	2
276	Oromia Special Zone	Bati Town	Bati Town	1	32	Self Employee	Health Facility	Asymptomatic	No	No	No	No	No	No	No	No	#NULL!	No	0	No	0	Unknown	Not identified	Recovered	Asymptomatic	3	Recovere	4	2
277	Oromia Special Zone	Bati Town	Bati Town	1	30	Self Employee	Health Facility	Asymptomatic	No	No	No	No	No	No	No	No	#NULL!	No	0	No	0	Unknown	Not identified	Recovered	Asymptomatic	3	Recovere	4	2
278	Oromia Special Zone	Bati Town	Bati Town	1	90	Farmer	Health Facility	Symptomatic	Yes	Yes	Yes	Yes	Yes	Yes	No	No	#NULL!	No	0	No	0	Unknown	Not identified	Death	Severe	5	Not recovered	3	2
279	Oromia Special Zone	Bati Woreda	Bati Woreda	2	46	Gov't Employee	Health Facility	Asymptomatic	No	No	No	No	No	No	No	No	#NULL!	No	0	No	0	Unknown	Not identified	Recovered	Asymptomatic	5	Recovere	4	2
280	Oromia Special Zone	Bati Woreda	Bati Woreda	2	60	House Wife	Health Facility	Asymptomatic	No	No	No	No	No	No	No	No	#NULL!	No	0	No	0	Unknown	Not identified	Recovered	Asymptomatic	5	Recovere	4	2
281	Oromia Special Zone	Kemissie	Kemissie	1	36	Farmer	Health Facility	Asymptomatic	No	No	No	No	No	No	No	No	#NULL!	No	0	No	0	Unknown	Not identified	Recovered	Asymptomatic	4	Recovere	4	2
282	Oromia Special Zone	Kemissie	Kemissie	2	40	House Wife	Health Facility	Asymptomatic	No	No	No	No	No	No	No	No	#NULL!	No	0	No	0	Unknown	Not identified	Recovered	Asymptomatic	4	Recovere	4	2
283	Oromia Special Zone	Artuma Fursi	Artuma Fursi	1	77	Farmer	Health Facility	Symptomatic	Yes	No	No	No	No	No	No	No	#NULL!	Yes	HTN	No	0	Unknown	Not identified	Recovered	Moderate	5	Recovere	2	2
284	Oromia Special Zone	Kemissie	Kemissie	1	45	Police Officer	Health Facility	Symptomatic	No	Yes	No	Yes	Yes	No	No	No	#NULL!	Yes	DM	No	0	Unknown	Not identified	Recovered	Mild	5	Recovere	1	2
285	Oromia Special Zone	Bati Woreda	Bati Woreda	2	38	Merchant	Health Facility	Asymptomatic	No	No	No	No	No	No	No	No	#NULL!	No	0	No	0	Unknown	Not identified	Recovered	Asymptomatic	4	Recovere	4	2
286	Oromia Special Zone	Dewa Chefa	Dewa Chefa	1	3	Not Applicable	Health Facility	Symptomatic	No	Yes	Yes	No	No	No	No	No	#NULL!	Yes	SAM	No	0	Unknown	Not identified	Death	Moderate	1	Not recovered	2	2
287	Oromia Special Zone	Kemissie	Kemissie	2	25	Unemployed	Health Facility	Symptomatic	No	Yes	No	No	No	No	No	No	#NULL!	No	0	No	0	Unknown	Not identified	Recovered	Moderate	3	Recovere	2	2
288	Oromia Special Zone	Artuma Fursi	Artuma Fursi	1	65	Self Employee	Health Facility	Symptomatic	Yes	Yes	Yes	Yes	Yes	Yes	No	No	0	No	0	No	0	Unknown	Not identified	Recovered	Moderate	5	Recovere	2	2
289	North shewa	Antsokiya Gemza	Antsokiya Gemza	2	60	Self Employee	Health Facility	Symptomatic	Yes	No	No	No	Yes	No	No	No	0	No	0	No	0	Unknown	Not identified	Recovered	Moderate	5	Recovere	2	2
290	Oromia Special Zone	Bati Town	Bati Town	2	17	House Wife	Health Facility	Symptomatic	No	Yes	Yes	No	No	No	No	No	0	No	0	No	0	Unknown	Not identified	Recovered	Mild	2	Recovere	1	2
291	Oromia Special Zone	Bati Town	Bati Town	2	21	House Wife	Health Facility	Symptomatic	Yes	Yes	No	No	No	No	No	No	0	No	0	No	0	Unknown	Not identified	Recovered	Mild	2	Recovere	1	2
292	Oromia Special Zone	chefa robit	Others	1	36	Farmer	Health Facility	Symptomatic	Yes	No	No	No	No	No	Yes	No	0	No	0	No	0	Unknown	Not identified	Recovered	Mild	4	Recovere	1	2
293	South Wollo	Kalu	Others	1	38	Self Employee	Health Facility	Symptomatic	Yes	Yes	No	Yes	Yes	No	No	No	0	No	0	No	0	Unknown	Not identified	Recovered	Moderate	4	Recovere	2	2
294	Oromia Special Zone	Kemissie town	Kemissie town	1	25	Health Worker	Health Facility	Symptomatic	Yes	No	No	No	No	No	Yes	No	0	No	0	No	0	Unknown	Not identified	Recovered	Mild	3	Recovere	1	2
295	Oromia Special Zone	Jelie Timuga	Jelie Timuga	1	30	Farmer	Health Facility	Symptomatic	Yes	No	No	No	No	No	Yes	No	0	No	0	No	0	Unknown	Not identified	Recovered	Mild	3	Recovere	1	2
296	Oromia Special Zone	Dewa Chefa	Dewa Chefa	1	90	Farmer	Health Facility	Symptomatic	Yes	No	No	No	No	No	Yes	No	0	No	0	No	0	Unknown	Not identified	Recovered	Mild	5	Recovere	1	2
297	Oromia Special Zone	Kemissie	Kemissie	2	26	House Wife	Health Facility	Symptomatic	Yes	Yes	No	No	No	No	Yes	No	0	Yes	1St Trimester Pregnancy	No	0	Unknown	Not identified	Recovered	Moderate	3	Recovere	2	2
298	Oromia Special Zone	Dewa Chefa	Dewa Chefa	1	35	Guard	Health Facility	Symptomatic	Yes	Yes	Yes	No	No	No	No	No	38.5	No	0	No	0	Unknown	Not identified	Recovered	Moderate	4	Recovere	2	2
1	Oromia Special Zone	Bati Woreda	Bati Woreda	2	27	House Wife	Quarantine	Asymptomatic	No	No	No	No	No	No	No	No	37.2	Yes	Pregnant	Yes	Djibouti	No	Travel History	Recovered	Asymptomatic	3	Recovere	4	1
2	Oromia Special Zone	Kemissie town	Kemissie town	2	22	Bus Ticket Office	Bus Station	Asymptomatic	No	No	No	No	No	No	No	No	#NULL!	No	0	No	0	Unknown	Not identified	Recovered	Asymptomatic	2	Recovere	4	1
3	Oromia Special Zone	Kemissie town	Kemissie town	1	50	Gov't Employee	Bus Station	Asymptomatic	No	No	No	No	No	No	No	No	#NULL!	No	0	No	0	Unknown	Not identified	Recovered	Asymptomatic	5	Recovere	4	1
4	Oromia Special Zone	Kemissie town	Kemissie town	1	25	Driver	Bus Station	Asymptomatic	No	No	No	No	No	No	No	No	#NULL!	No	0	No	0	Unknown	Not identified	Recovered	Asymptomatic	3	Recovere	4	1
5	Oromia Special Zone	Bati Woreda	Bati Woreda	1	41	Driver	Car Inspection Site	Asymptomatic	No	No	No	No	No	No	No	No	36	No	0	Yes	Djibouti	Unknown	Travel History	Transferred	Asymptomatic	4	Not recovered	4	1
6	Oromia Special Zone	Bati Woreda	Bati Woreda	1	50	Driver	Car Inspection Site	Asymptomatic	No	No	No	No	No	No	No	No	37.5	No	0	Yes	Djibouti	Unknown	Travel History	Recovered	Asymptomatic	5	Recovere	4	1
7	Oromia Special Zone	Bati Woreda	Bati Woreda	2	37	Merchant	Quarantine	Asymptomatic	No	No	No	No	No	No	No	No	#NULL!	No	0	Yes	Djibouti	Unknown	Travel History	Recovered	Asymptomatic	4	Recovere	4	1
8	Oromia Special Zone	Bati Woreda	Bati Woreda	1	20	Daily Laborer	Quarantine	Asymptomatic	No	No	No	No	No	No	No	No	36.2	No	0	Yes	Somalia	Unknown	Travel History	Recovered	Asymptomatic	2	Recovere	4	1
9	Oromia Special Zone	Jelie Timuga	Jelie Timuga	1	25	Driver	Quarantine	Asymptomatic	No	No	No	No	No	No	No	No	#NULL!	No	0	Yes	Djibouti	Unknown	Travel History	Recovered	Asymptomatic	3	Recovere	4	1
10	Oromia Special Zone	Jelie Timuga	Jelie Timuga	1	30	Gov't Employee	Community	Asymptomatic	No	No	No	No	No	No	No	No	#NULL!	No	0	No	0	Unknown	Not identified	Transferred	Asymptomatic	3	Not recovered	4	1
11	Oromia Special Zone	Jelie Timuga	Jelie Timuga	1	36	Gov't Employee	Community	Asymptomatic	No	No	No	No	No	No	No	No	#NULL!	No	0	No	0	Unknown	Not identified	Transferred	Asymptomatic	4	Not recovered	4	1
12	Oromia Special Zone	Jelie Timuga	Jelie Timuga	2	27	Self Employee	Community	Asymptomatic	No	No	No	No	No	No	No	No	#NULL!	No	0	No	0	Yes	Contact	Recovered	Asymptomatic	3	Recovere	4	1
13	Oromia Special Zone	Jelie Timuga	Jelie Timuga	1	30	Self Employee	Community	Asymptomatic	No	No	No	No	No	No	No	No	#NULL!	No	0	No	0	Yes	Contact	Recovered	Asymptomatic	3	Recovere	4	1
14	Oromia Special Zone	Jelie Timuga	Jelie Timuga	1	31	Self Employee	Community	Asymptomatic	No	No	No	No	No	No	No	No	#NULL!	No	0	No	0	Yes	Contact	Recovered	Asymptomatic	3	Recovere	4	1
15	Oromia Special Zone	Bati Woreda	Bati Woreda	1	65	Merchant	Community	Symptomatic	No	Yes	Yes	No	No	Yes	Yes	No	#NULL!	Yes	Asthma	No	0	Unknown	Not identified	Recovered	Mild	5	Recovere	1	1
16	Oromia Special Zone	Bati Woreda	Bati Woreda	2	18	Jobless	Community	Asymptomatic	No	No	No	No	No	No	No	No	#NULL!	No	0	No	0	Unknown	Not identified	Recovered	Asymptomatic	2	Recovere	4	1
17	Oromia Special Zone	Bati Woreda	Bati Woreda	2	24	House Wife	Community	Asymptomatic	No	No	No	No	No	No	No	No	#NULL!	No	0	No	0	Unknown	Not identified	Recovered	Asymptomatic	2	Recovere	4	1
18	Oromia Special Zone	Kemissie town	Kemissie town	1	40	Prisoner	Prison	Asymptomatic	No	No	No	No	No	No	No	No	#NULL!	No	0	No	0	Unknown	Not identified	Recovered	Asymptomatic	4	Recovere	4	1
19	Oromia Special Zone	Kemissie town	Kemissie town	1	24	Prisoner	Prison	Asymptomatic	No	No	No	No	No	No	No	No	#NULL!	No	0	No	0	Unknown	Not identified	Recovered	Asymptomatic	2	Recovere	4	1
20	Oromia Special Zone	Kemissie town	Kemissie town	1	45	Prisoner	Prison	Asymptomatic	No	No	No	No	No	No	No	No	#NULL!	No	0	No	0	Unknown	Not identified	Recovered	Asymptomatic	5	Recovere	4	1
21	Oromia Special Zone	Bati Woreda	Bati Woreda	2	19	Jobless	Quarantine	Asymptomatic	No	No	No	No	No	No	No	No	36.3	No	0	No	0	Yes	Contact	Recovered	Asymptomatic	2	Recovere	4	1
22	Oromia Special Zone	Bati Woreda	Bati Woreda	2	55	House Wife	Quarantine	Asymptomatic	No	No	No	No	No	No	No	No	36	No	0	No	0	Yes	Contact	Recovered	Asymptomatic	5	Recovere	4	1
23	Oromia Special Zone	Bati Woreda	Bati Woreda	1	28	Unemployed	Quarantine	Asymptomatic	No	No	No	No	No	No	No	No	#NULL!	No	0	No	0	Yes	Contact	Recovered	Asymptomatic	3	Recovere	4	1
24	Oromia Special Zone	Bati Woreda	Bati Woreda	1	34	Merchant	Quarantine	Asymptomatic	No	No	No	No	No	No	No	No	#NULL!	No	0	No	0	Yes	Contact	Recovered	Asymptomatic	3	Recovere	4	1
25	Oromia Special Zone	Bati Woreda	Bati Woreda	2	50	House Wife	Quarantine	Asymptomatic	No	No	No	No	No	No	No	No	#NULL!	No	0	No	0	Yes	Contact	Recovered	Asymptomatic	5	Recovere	4	1
26	Oromia Special Zone	Bati Woreda	Bati Woreda	2	20	Merchant	Quarantine	Asymptomatic	No	No	No	No	No	No	No	No	#NULL!	No	0	No	0	Yes	Contact	Recovered	Asymptomatic	2	Recovere	4	1
27	Oromia Special Zone	Bati Woreda	Bati Woreda	2	27	House Wife	Quarantine	Asymptomatic	No	No	No	No	No	No	No	No	36	No	0	No	0	Yes	Contact	Recovered	Asymptomatic	3	Recovere	4	1
28	Oromia Special Zone	Bati Woreda	Bati Woreda	2	23	Health Informatics	Quarantine	Asymptomatic	No	No	No	No	No	No	No	No	36.5	No	0	No	0	Yes	Contact	Recovered	Asymptomatic	2	Recovere	4	1
29	Oromia Special Zone	Bati Woreda	Bati Woreda	1	26	Gov't Employee	Quarantine	Asymptomatic	No	No	No	No	No	No	No	No	36.2	No	0	No	0	Yes	Contact	Recovered	Asymptomatic	3	Recovere	4	1
30	Oromia Special Zone	Bati Woreda	Bati Woreda	2	38	House Wife	Quarantine	Asymptomatic	No	No	No	No	No	No	No	No	36.4	No	0	No	0	Yes	Contact	Recovered	Asymptomatic	4	Recovere	4	1
31	Oromia Special Zone	Bati Woreda	Bati Woreda	2	28	House Wife	Quarantine	Asymptomatic	No	No	No	No	No	No	No	No	36.3	No	0	No	0	Yes	Contact	Recovered	Asymptomatic	3	Recovere	4	1
32	Oromia Special Zone	Bati Woreda	Bati Woreda	2	1	Not Applicable	Quarantine	Asymptomatic	No	No	No	No	No	No	No	No	#NULL!	No	0	No	0	Yes	Contact	Recovered	Asymptomatic	1	Recovere	4	1
33	Oromia Special Zone	Bati Woreda	Bati Woreda	1	22	Self Employee	Quarantine	Asymptomatic	No	No	No	No	No	No	No	No	#NULL!	No	0	No	0	Yes	Contact	Recovered	Asymptomatic	2	Recovere	4	1
34	Oromia Special Zone	Bati Woreda	Bati Woreda	2	32	House Wife	Quarantine	Asymptomatic	No	No	No	No	No	No	No	No	#NULL!	No	0	No	0	Yes	Contact	Recovered	Asymptomatic	3	Recovere	4	1
35	Oromia Special Zone	Bati Woreda	Bati Woreda	2	26	House Wife	Quarantine	Asymptomatic	No	No	No	No	No	No	No	No	#NULL!	No	0	No	0	Yes	Contact	Recovered	Asymptomatic	3	Recovere	4	1
36	Oromia Special Zone	Bati Woreda	Bati Woreda	2	56	House Wife	Quarantine	Asymptomatic	No	No	No	No	No	No	No	No	#NULL!	No	0	No	0	Yes	Contact	Recovered	Asymptomatic	5	Recovere	4	1
37	Oromia Special Zone	Bati Woreda	Bati Woreda	2	6	Not Applicable	Quarantine	Asymptomatic	No	No	No	No	No	No	No	No	#NULL!	No	0	No	0	Yes	Contact	Recovered	Asymptomatic	1	Recovere	4	1
38	Oromia Special Zone	Bati Woreda	Bati Woreda	2	9	Not Applicable	Quarantine	Asymptomatic	No	No	No	No	No	No	No	No	#NULL!	No	0	No	0	Yes	Contact	Recovered	Asymptomatic	1	Recovere	4	1
39	Oromia Special Zone	Bati Woreda	Bati Woreda	2	25	House Wife	Quarantine	Asymptomatic	No	No	No	No	No	No	No	No	#NULL!	No	0	No	0	Yes	Contact	Recovered	Asymptomatic	3	Recovere	4	1
40	Oromia Special Zone	Bati Woreda	Bati Woreda	1	30	Driver	Quarantine	Asymptomatic	No	No	No	No	No	No	No	No	#NULL!	No	0	No	0	Yes	Contact	Recovered	Asymptomatic	3	Recovere	4	1
41	Oromia Special Zone	Bati Woreda	Bati Woreda	2	19	House Wife	Quarantine	Asymptomatic	No	No	No	No	No	No	No	No	#NULL!	No	0	No	0	Yes	Contact	Recovered	Asymptomatic	2	Recovere	4	1
42	Oromia Special Zone	Bati Woreda	Bati Woreda	2	24	House Wife	Quarantine	Asymptomatic	No	No	No	No	No	No	No	No	#NULL!	No	0	No	0	Yes	Contact	Recovered	Asymptomatic	2	Recovere	4	1
43	Oromia Special Zone	Bati Woreda	Bati Woreda	2	27	Health Informatics	Quarantine	Asymptomatic	No	No	No	No	No	No	No	No	#NULL!	No	0	No	0	Yes	Contact	Recovered	Asymptomatic	3	Recovere	4	1
44	Oromia Special Zone	Dewa Chefa	Dewa Chefa	1	24	Farmer	Quarantine	Asymptomatic	No	No	No	No	No	No	No	No	#NULL!	No	0	No	0	Yes	Contact	Recovered	Asymptomatic	2	Recovere	4	1
45	Oromia Special Zone	Bati Woreda	Bati Woreda	1	90	Farmer	Home	Asymptomatic	No	No	No	No	No	No	No	No	#NULL!	No	0	No	0	Yes	Contact	Recovered	Asymptomatic	5	Recovere	4	1
46	Oromia Special Zone	Bati Woreda	Bati Woreda	1	18	Self Employee	Home	Asymptomatic	No	No	No	No	No	No	No	No	#NULL!	No	0	No	0	Yes	Contact	Recovered	Asymptomatic	2	Recovere	4	1
47	Oromia Special Zone	Bati Woreda	Bati Woreda	1	9	Self Employee	Home	Asymptomatic	No	No	No	No	No	No	No	No	#NULL!	No	0	No	0	Yes	Contact	Recovered	Asymptomatic	1	Recovere	4	1
48	Oromia Special Zone	Bati Woreda	Bati Woreda	1	32	Unemployed	Home	Asymptomatic	No	No	No	No	No	No	No	No	#NULL!	No	0	No	0	Yes	Contact	Recovered	Asymptomatic	3	Recovere	4	1
49	Oromia Special Zone	Bati Woreda	Bati Woreda	1	36	Merchant	Home	Asymptomatic	No	No	No	No	No	No	No	No	#NULL!	No	0	No	0	Yes	Contact	Recovered	Asymptomatic	4	Recovere	4	1
50	Oromia Special Zone	Bati Woreda	Bati Woreda	1	50	Jobless	Quarantine	Asymptomatic	No	No	No	No	No	No	No	No	#NULL!	No	0	No	0	Yes	Contact	Recovered	Asymptomatic	5	Recovere	4	1
51	Oromia Special Zone	Bati Woreda	Bati Woreda	1	30	Unemployed	Home	Asymptomatic	No	No	No	No	No	No	No	No	#NULL!	No	0	No	0	Yes	Contact	Recovered	Asymptomatic	3	Recovere	4	1
52	Oromia Special Zone	Bati Woreda	Bati Woreda	2	55	Merchant	Home	Asymptomatic	No	No	No	No	No	No	No	No	#NULL!	No	0	No	0	Yes	Contact	Recovered	Asymptomatic	5	Recovere	4	1
53	Oromia Special Zone	Bati Woreda	Bati Woreda	1	31	Unemployed	Home	Asymptomatic	No	No	No	No	No	No	No	No	#NULL!	No	0	No	0	Yes	Contact	Recovered	Asymptomatic	3	Recovere	4	1
54	Oromia Special Zone	Bati Woreda	Bati Woreda	1	50	Self Employee	Home	Asymptomatic	No	No	No	No	No	No	No	No	#NULL!	No	0	No	0	Yes	Contact	Recovered	Asymptomatic	5	Recovere	4	1
55	Oromia Special Zone	Bati Woreda	Bati Woreda	2	10	Student	Home	Asymptomatic	No	No	No	No	No	No	No	No	#NULL!	No	0	No	0	Yes	Contact	Recovered	Asymptomatic	1	Recovere	4	1
56	Oromia Special Zone	Bati Woreda	Bati Woreda	1	60	Self Employee	Community	Asymptomatic	No	No	No	No	No	No	No	No	#NULL!	No	0	No	0	Unknown	Not identified	Recovered	Asymptomatic	5	Recovere	4	1
57	Oromia Special Zone	Bati Woreda	Bati Woreda	1	33	Military Police	Community	Asymptomatic	No	No	No	No	No	No	No	No	#NULL!	No	0	No	0	Unknown	Not identified	Recovered	Asymptomatic	3	Recovere	4	1
58	Oromia Special Zone	Bati Woreda	Bati Woreda	1	35	Driver	Community	Asymptomatic	No	No	No	No	No	No	No	No	#NULL!	No	0	No	0	Unknown	Not identified	Recovered	Asymptomatic	4	Recovere	4	1
59	Oromia Special Zone	Bati Woreda	Bati Woreda	1	47	Merchant	Community	Asymptomatic	No	No	No	No	No	No	No	No	#NULL!	No	0	No	0	Unknown	Not identified	Recovered	Asymptomatic	5	Recovere	4	1
60	Oromia Special Zone	Bati Woreda	Bati Woreda	1	52	Merchant	Community	Asymptomatic	No	No	No	No	No	No	No	No	#NULL!	No	0	No	0	Unknown	Not identified	Recovered	Asymptomatic	5	Recovere	4	1
61	Oromia Special Zone	Bati Woreda	Bati Woreda	2	17	Self Employee	Community	Asymptomatic	No	No	No	No	No	No	No	No	#NULL!	No	0	No	0	Unknown	Not identified	Recovered	Asymptomatic	2	Recovere	4	1
62	Oromia Special Zone	Kemissie town	Kemissie town	1	41	Self Employee	Community	Asymptomatic	No	No	No	No	No	No	No	No	#NULL!	No	0	No	0	Unknown	Not identified	Recovered	Asymptomatic	4	Recovere	4	1
63	Oromia Special Zone	Kemissie town	Kemissie town	1	30	Hotel Serevant	Community	Asymptomatic	No	No	No	No	No	No	No	No	#NULL!	No	0	No	0	Unknown	Not identified	Recovered	Asymptomatic	3	Recovere	4	1
64	Oromia Special Zone	Kemissie town	Kemissie town	1	22	Hotel Serevant	Community	Asymptomatic	No	No	No	No	No	No	No	No	#NULL!	No	0	No	0	Unknown	Not identified	Recovered	Asymptomatic	2	Recovere	4	1
65	Oromia Special Zone	Kemissie town	Kemissie town	1	20	Hotel Serevant	Community	Asymptomatic	No	No	No	No	No	No	No	No	#NULL!	No	0	No	0	Unknown	Not identified	Recovered	Asymptomatic	2	Recovere	4	1
66	Oromia Special Zone	Kemissie town	Kemissie town	1	27	Hotel Serevant	Community	Asymptomatic	No	No	No	No	No	No	No	No	#NULL!	No	0	No	0	Unknown	Not identified	Recovered	Asymptomatic	3	Recovere	4	1
67	Oromia Special Zone	Kemissie town	Kemissie town	1	27	Hotel Serevant	Community	Asymptomatic	No	No	No	No	No	No	No	No	#NULL!	No	0	No	0	Unknown	Not identified	Recovered	Asymptomatic	3	Recovere	4	1
68	Oromia Special Zone	Kemissie town	Kemissie town	2	15	Hotel Serevant	Community	Asymptomatic	No	No	No	No	No	No	No	No	#NULL!	No	0	No	0	Unknown	Not identified	Recovered	Asymptomatic	2	Recovere	4	1
69	Oromia Special Zone	Kemissie town	Kemissie town	2	25	Hotel Serevant	Community	Asymptomatic	No	No	No	No	No	No	No	No	#NULL!	No	0	No	0	Unknown	Not identified	Recovered	Asymptomatic	3	Recovere	4	1
70	Oromia Special Zone	Kemissie town	Kemissie town	2	20	Hotel Serevant	Community	Asymptomatic	No	No	No	No	No	No	No	No	#NULL!	No	0	No	0	Unknown	Not identified	Recovered	Asymptomatic	2	Recovere	4	1
71	Oromia Special Zone	Kemissie town	Kemissie town	1	13	Hotel Serevant	Community	Asymptomatic	No	No	No	No	No	No	No	No	#NULL!	No	0	No	0	Unknown	Not identified	Recovered	Asymptomatic	1	Recovere	4	1
72	Oromia Special Zone	Kemissie town	Kemissie town	1	50	Banker	Community	Asymptomatic	No	No	No	No	No	No	No	No	#NULL!	No	0	No	0	Unknown	Not identified	Recovered	Asymptomatic	5	Recovere	4	1
73	Oromia Special Zone	Kemissie town	Kemissie town	1	45	Hotel Serevant	Community	Asymptomatic	No	No	No	No	No	No	No	No	#NULL!	No	0	No	0	Unknown	Not identified	Recovered	Asymptomatic	5	Recovere	4	1
74	Oromia Special Zone	Kemissie town	Kemissie town	1	18	Hotel Serevant	Community	Asymptomatic	No	No	No	No	No	No	No	No	#NULL!	No	0	No	0	Unknown	Not identified	Recovered	Asymptomatic	2	Recovere	4	1
75	Oromia Special Zone	Kemissie town	Kemissie town	1	40	Hotel Serevant	Community	Asymptomatic	No	No	No	No	No	No	No	No	#NULL!	No	0	No	0	Unknown	Not identified	Recovered	Asymptomatic	4	Recovere	4	1
76	Oromia Special Zone	Bati Woreda	Bati Woreda	1	42	Driver	Community	Asymptomatic	No	No	No	No	No	No	No	No	#NULL!	No	0	No	0	Unknown	Not identified	Transferred	Asymptomatic	4	Not recovered	4	1
77	Oromia Special Zone	Bati Woreda	Bati Woreda	1	60	Driver	Community	Asymptomatic	No	No	No	No	No	No	No	No	#NULL!	No	0	No	0	Unknown	Not identified	Transferred	Asymptomatic	5	Not recovered	4	1
78	Oromia Special Zone	Bati Woreda	Bati Woreda	1	30	Driver	Community	Asymptomatic	No	No	No	No	No	No	No	No	#NULL!	No	0	No	0	Unknown	Not identified	Transferred	Asymptomatic	3	Not recovered	1	1
79	Oromia Special Zone	Artuma Fursi	Artuma Fursi	1	35	Merchant	Community	Asymptomatic	No	No	No	No	No	No	No	No	#NULL!	No	0	No	0	Unknown	Not identified	Recovered	Asymptomatic	4	Recovere	4	1
80	Oromia Special Zone	Bati Woreda	Bati Woreda	2	21	Banker	Community	Asymptomatic	No	No	No	No	No	No	No	No	#NULL!	No	0	No	0	Unknown	Not identified	Recovered	Asymptomatic	2	Recovere	4	1
81	Oromia Special Zone	Kemissie town	Kemissie town	1	23	Hotel Serevant	Community	Asymptomatic	No	No	No	No	No	No	No	No	#NULL!	No	0	No	0	Unknown	Not identified	Recovered	Asymptomatic	2	Recovere	4	1
82	Oromia Special Zone	Kemissie town	Kemissie town	1	21	Hotel Serevant	Community	Asymptomatic	No	No	No	No	No	No	No	No	#NULL!	No	0	No	0	Unknown	Not identified	Recovered	Asymptomatic	2	Recovere	4	1
83	Oromia Special Zone	Kemissie town	Kemissie town	2	25	Hotel Serevant	Community	Asymptomatic	No	No	No	No	No	No	No	No	#NULL!	No	0	No	0	Unknown	Not identified	Recovered	Asymptomatic	3	Recovere	4	1
84	Oromia Special Zone	Kemissie town	Kemissie town	2	16	Hotel Serevant	Community	Asymptomatic	No	No	No	No	No	No	No	No	#NULL!	No	0	No	0	Unknown	Not identified	Recovered	Asymptomatic	2	Recovere	4	1
85	Oromia Special Zone	Kemissie town	Kemissie town	2	21	Hotel Serevant	Community	Asymptomatic	No	No	No	No	No	No	No	No	#NULL!	No	0	No	0	Unknown	Not identified	Recovered	Asymptomatic	2	Recovere	4	1
86	Oromia Special Zone	Kemissie town	Kemissie town	1	20	Hotel Serevant	Community	Asymptomatic	No	No	No	No	No	No	No	No	#NULL!	No	0	No	0	Unknown	Not identified	Recovered	Asymptomatic	2	Recovere	4	1
87	Oromia Special Zone	Bati Woreda	Bati Woreda	1	29	Banker	Community	Asymptomatic	No	No	No	No	No	No	No	No	#NULL!	No	0	No	0	Unknown	Not identified	Recovered	Asymptomatic	3	Recovere	4	1
88	Oromia Special Zone	Bati Woreda	Bati Woreda	1	30	Banker	Community	Asymptomatic	No	No	No	No	No	No	No	No	#NULL!	No	0	No	0	Unknown	Not identified	Recovered	Asymptomatic	3	Recovere	4	1
89	Oromia Special Zone	Kemissie town	Kemissie town	2	25	Hotel Serevant	Community	Asymptomatic	No	No	No	No	No	No	No	No	#NULL!	No	0	No	0	Unknown	Not identified	Recovered	Asymptomatic	3	Recovere	4	1
90	Oromia Special Zone	Dewa Chefa	Dewa Chefa	1	29	Driver	Community	Asymptomatic	No	No	No	No	No	No	No	No	#NULL!	No	0	No	0	Unknown	Not identified	Recovered	Asymptomatic	3	Recovere	4	1
91	Oromia Special Zone	Dewa Chefa	Dewa Chefa	1	18	Merchant	Community	Asymptomatic	No	No	No	No	No	No	No	No	#NULL!	No	0	No	0	Unknown	Not identified	Recovered	Asymptomatic	2	Recovere	4	1
92	Oromia Special Zone	Dewa Chefa	Dewa Chefa	2	24	Hotel Serevant	Community	Asymptomatic	No	No	No	No	No	No	No	No	#NULL!	No	0	No	0	Unknown	Not identified	Recovered	Asymptomatic	2	Recovere	4	1
93	Oromia Special Zone	Bati Woreda	Bati Woreda	1	40	Farmer	Health Facility	Symptomatic	No	No	No	No	No	No	No	No	#NULL!	No	0	No	0	Unknown	Not identified	Death	Severe	4	Not recovered	3	1
94	Oromia Special Zone	Dewa Harewa	Dewa Harewa	2	28	Gov't Employee	Community	Asymptomatic	No	No	No	No	No	No	No	No	#NULL!	No	0	No	0	Unknown	Not identified	Recovered	Asymptomatic	3	Recovere	4	1
95	Oromia Special Zone	Bati Woreda	Bati Woreda	1	42	Driver	Community	Asymptomatic	No	No	No	No	No	No	No	No	#NULL!	No	0	No	0	Unknown	Not identified	Recovered	Asymptomatic	4	Recovere	4	1
96	Oromia Special Zone	Kemissie town	Kemissie town	1	76	Farmer	Community	Asymptomatic	No	No	No	No	No	No	No	No	#NULL!	No	0	No	0	Unknown	Not identified	Recovered	Asymptomatic	5	Recovere	4	1
97	Oromia Special Zone	Kemissie town	Kemissie town	1	28	Hotel Serevant	Community	Asymptomatic	No	No	No	No	No	No	No	No	#NULL!	No	0	No	0	Unknown	Not identified	Recovered	Asymptomatic	3	Recovere	4	1
98	Oromia Special Zone	Dewa Harewa	Dewa Harewa	2	27	Merchant	Community	Asymptomatic	No	No	No	No	No	No	No	No	#NULL!	No	0	No	0	Yes	Contact	Recovered	Asymptomatic	3	Recovere	4	1
99	Oromia Special Zone	Bati Woreda	Bati Woreda	1	29	Unemployed	Community	Asymptomatic	No	No	No	No	No	No	No	No	#NULL!	No	0	No	0	Unknown	Not identified	Recovered	Asymptomatic	3	Recovere	4	1
100	Oromia Special Zone	Bati Woreda	Bati Woreda	1	40	Farmer	Community	Asymptomatic	No	No	No	No	No	No	No	No	#NULL!	No	0	No	0	Unknown	Not identified	Recovered	Asymptomatic	4	Recovere	4	1
101	Oromia Special Zone	Artuma Fursi	Artuma Fursi	2	50	Self Employee	Community	Asymptomatic	No	No	No	No	No	No	No	No	#NULL!	No	0	No	0	Yes	Contact	Recovered	Asymptomatic	5	Recovere	4	1
102	Oromia Special Zone	Kemissie town	Kemissie town	1	23	Hotel Serevant	Community	Asymptomatic	No	No	No	No	No	No	No	No	#NULL!	No	0	No	0	Unknown	Not identified	Recovered	Asymptomatic	2	Recovere	4	1
103	Oromia Special Zone	Kemissie town	Kemissie town	1	26	Prisoner	Prison	Asymptomatic	No	No	No	No	No	No	No	No	#NULL!	No	0	No	0	Unknown	Not identified	Recovered	Asymptomatic	3	Recovere	4	1
104	Oromia Special Zone	Kemissie town	Kemissie town	1	25	Prisoner	Prison	Asymptomatic	No	No	No	No	No	No	No	No	#NULL!	No	0	No	0	Unknown	Not identified	Recovered	Asymptomatic	3	Recovere	4	1
105	Oromia Special Zone	Kemissie town	Kemissie town	1	24	Prisoner	Prison	Asymptomatic	No	No	No	No	No	No	No	No	#NULL!	No	0	No	0	Unknown	Not identified	Recovered	Asymptomatic	2	Recovere	4	1
106	Oromia Special Zone	Dewa Chefa	Dewa Chefa	1	50	Farmer	Community	Asymptomatic	No	No	No	No	No	No	No	No	#NULL!	No	0	No	0	Unknown	Not identified	Recovered	Asymptomatic	5	Recovere	4	1
107	Oromia Special Zone	Dewa Chefa	Dewa Chefa	1	30	Farmer	Community	Asymptomatic	No	No	No	No	No	No	No	No	#NULL!	No	0	No	0	Unknown	Not identified	Recovered	Asymptomatic	3	Recovere	4	1
108	Oromia Special Zone	Kemissie town	Kemissie town	2	22	Hotel Serevant	Community	Asymptomatic	No	No	No	No	No	No	No	No	#NULL!	No	0	No	0	Unknown	Not identified	Recovered	Asymptomatic	2	Recovere	4	1
109	Oromia Special Zone	Kemissie town	Kemissie town	1	14	Hotel Serevant	Community	Asymptomatic	No	No	No	No	No	No	No	No	#NULL!	No	0	No	0	Unknown	Not identified	Recovered	Asymptomatic	1	Recovere	4	1
110	Oromia Special Zone	Bati Woreda	Bati Woreda	1	42	Driver	Community	Asymptomatic	No	No	No	No	No	No	No	No	#NULL!	No	0	Yes	Djibouti	Unknown	Travel History	Recovered	Asymptomatic	4	Recovere	4	1
111	Oromia Special Zone	Kemissie town	Kemissie town	1	21	Hotel Serevant	Quarantine	Asymptomatic	No	No	No	No	No	No	No	No	#NULL!	No	0	No	0	Yes	Contact	Recovered	Asymptomatic	2	Recovere	4	1
112	Oromia Special Zone	Kemissie town	Kemissie town	2	23	Hotel Serevant	Quarantine	Asymptomatic	No	No	No	No	No	No	No	No	#NULL!	No	0	No	0	Yes	Contact	Recovered	Asymptomatic	2	Recovere	4	1
113	Oromia Special Zone	Jelie Timuga	Jelie Timuga	1	40	Self Employee	Health Facility	Asymptomatic	No	No	No	No	No	No	No	No	#NULL!	No	0	No	0	Unknown	Not identified	Recovered	Asymptomatic	4	Recovere	4	1
114	Oromia Special Zone	Bati Woreda	Bati Woreda	1	35	Self Employee	Community	Asymptomatic	No	No	No	No	No	No	No	No	#NULL!	No	0	No	0	Unknown	Not identified	Recovered	Asymptomatic	4	Recovere	4	1
115	Oromia Special Zone	Bati Woreda	Bati Woreda	1	34	Driver	Community	Asymptomatic	No	No	No	No	No	No	No	No	#NULL!	No	0	No	0	Unknown	Not identified	Recovered	Asymptomatic	3	Recovere	4	1
116	Oromia Special Zone	Kemissie town	Kemissie town	1	22	Prisoner	Prison	Asymptomatic	No	No	No	No	No	No	No	No	#NULL!	No	0	No	0	Unknown	Not identified	Recovered	Asymptomatic	2	Recovere	4	1
117	Oromia Special Zone	Kemissie town	Kemissie town	1	30	Prisoner	Prison	Asymptomatic	No	No	No	No	No	No	No	No	#NULL!	No	0	No	0	Unknown	Not identified	Recovered	Asymptomatic	3	Recovere	4	1
118	Oromia Special Zone	Kemissie town	Kemissie town	1	42	Prisoner	Prison	Asymptomatic	No	No	No	No	No	No	No	No	#NULL!	No	0	No	0	Unknown	Not identified	Recovered	Asymptomatic	4	Recovere	4	1
119	Oromia Special Zone	Kemissie town	Kemissie town	1	22	Prisoner	Prison	Asymptomatic	No	No	No	No	No	No	No	No	#NULL!	No	0	No	0	Unknown	Not identified	Recovered	Asymptomatic	2	Recovere	4	1
120	Oromia Special Zone	Kemissie town	Kemissie town	1	32	Prisoner	Prison	Asymptomatic	No	No	No	No	No	No	No	No	#NULL!	No	0	No	0	Unknown	Not identified	Recovered	Asymptomatic	3	Recovere	4	1
121	Oromia Special Zone	Kemissie town	Kemissie town	1	40	Prisoner	Prison	Asymptomatic	No	No	No	No	No	No	No	No	#NULL!	No	0	No	0	Unknown	Not identified	Recovered	Asymptomatic	4	Recovere	4	1
122	Oromia Special Zone	Kemissie town	Kemissie town	1	27	Prisoner	Prison	Asymptomatic	No	No	No	No	No	No	No	No	#NULL!	No	0	No	0	Unknown	Not identified	Recovered	Asymptomatic	3	Recovere	4	1
123	Oromia Special Zone	Kemissie town	Kemissie town	2	19	Self Employee	Quarantine	Asymptomatic	No	No	No	No	No	No	No	No	#NULL!	No	0	No	0	Yes	Contact	Recovered	Asymptomatic	2	Recovere	4	1
124	Oromia Special Zone	Kemissie town	Kemissie town	1	22	Prisoner	Prison	Asymptomatic	No	No	No	No	No	No	No	No	#NULL!	No	0	No	0	Unknown	Not identified	Recovered	Asymptomatic	2	Recovere	4	1
125	Oromia Special Zone	Artuma Fursi	Artuma Fursi	1	26	Merchant	Community	Asymptomatic	No	No	No	No	No	No	No	No	#NULL!	No	0	No	0	Unknown	Not identified	Recovered	Asymptomatic	3	Recovere	4	1
126	Oromia Special Zone	Bati Woreda	Bati Woreda	2	30	House Wife	Community	Asymptomatic	No	No	No	No	No	No	No	No	#NULL!	No	0	No	0	Yes	Contact	Recovered	Asymptomatic	3	Recovere	4	1
127	Oromia Special Zone	Bati Woreda	Bati Woreda	1	30	Self Employee	Community	Asymptomatic	No	No	No	No	No	No	No	No	#NULL!	No	0	No	0	Unknown	Not identified	Recovered	Asymptomatic	3	Recovere	4	1
128	Oromia Special Zone	Kemissie town	Kemissie town	2	20	Hotel Serevant	Community	Asymptomatic	No	No	No	No	No	No	No	No	#NULL!	No	0	No	0	Unknown	Not identified	Recovered	Asymptomatic	2	Recovere	4	1
129	Oromia Special Zone	Kemissie town	Kemissie town	2	17	Hotel Serevant	Community	Asymptomatic	No	No	No	No	No	No	No	No	#NULL!	No	0	No	0	Unknown	Not identified	Recovered	Asymptomatic	2	Recovere	4	1
130	Oromia Special Zone	Bati Woreda	Bati Woreda	1	29	Driver	Community	Asymptomatic	No	No	No	No	No	No	No	No	#NULL!	No	0	No	0	Unknown	Not identified	Recovered	Asymptomatic	3	Recovere	4	1
131	Oromia Special Zone	Bati Woreda	Bati Woreda	1	35	Driver	Community	Asymptomatic	No	No	No	No	No	No	No	No	#NULL!	No	0	No	0	Unknown	Not identified	Recovered	Asymptomatic	4	Recovere	4	1
132	Oromia Special Zone	Bati Woreda	Bati Woreda	1	27	Driver	Community	Asymptomatic	No	No	No	No	No	No	No	No	#NULL!	No	0	No	0	Unknown	Not identified	Recovered	Asymptomatic	3	Recovere	4	1
133	Oromia Special Zone	Dewa Chefa	Dewa Chefa	1	35	Self Employee	Community	Asymptomatic	No	No	No	No	No	No	No	No	#NULL!	No	0	No	0	Unknown	Not identified	Recovered	Asymptomatic	4	Recovere	4	1
134	Oromia Special Zone	Kemissie town	Kemissie town	2	22	House Wife	Community	Asymptomatic	No	No	No	No	No	No	No	No	#NULL!	No	0	No	0	Unknown	Not identified	Recovered	Asymptomatic	2	Recovere	4	1
135	Oromia Special Zone	Artuma Fursi	Artuma Fursi	1	38	Gov't Employee	Health Facility	Asymptomatic	No	No	No	No	No	No	No	No	#NULL!	No	0	No	0	Unknown	Not identified	Recovered	Asymptomatic	4	Recovere	4	1
136	Oromia Special Zone	Artuma Fursi	Artuma Fursi	1	26	Jobless	Community	Asymptomatic	No	No	No	No	No	No	No	No	#NULL!	No	0	No	0	Unknown	Not identified	Recovered	Asymptomatic	3	Recovere	4	1
137	Oromia Special Zone	Artuma Fursi	Artuma Fursi	1	40	Farmer	Community	Asymptomatic	No	No	No	No	No	No	No	No	#NULL!	No	0	No	0	Unknown	Not identified	Recovered	Asymptomatic	4	Recovere	4	1
138	Oromia Special Zone	Artuma Fursi	Artuma Fursi	1	40	Daily Laborer	Community	Asymptomatic	No	No	No	No	No	No	No	No	#NULL!	No	0	No	0	Unknown	Not identified	Recovered	Asymptomatic	4	Recovere	4	1
139	Oromia Special Zone	Artuma Fursi	Artuma Fursi	1	25	Farmer	Community	Asymptomatic	No	No	No	No	No	No	No	No	#NULL!	No	0	No	0	Unknown	Not identified	Recovered	Asymptomatic	3	Recovere	4	1
140	Oromia Special Zone	Artuma Fursi	Artuma Fursi	1	30	Daily Laborer	Community	Asymptomatic	No	No	No	No	No	No	No	No	#NULL!	No	0	No	0	Unknown	Not identified	Recovered	Asymptomatic	3	Recovere	4	1
141	Oromia Special Zone	Artuma Fursi	Artuma Fursi	1	50	Farmer	Community	Asymptomatic	No	No	No	No	No	No	No	No	#NULL!	No	0	No	0	Unknown	Not identified	Recovered	Asymptomatic	5	Recovere	4	1
142	Oromia Special Zone	Artuma Fursi	Artuma Fursi	1	65	Jobless	Community	Asymptomatic	No	No	No	No	No	No	No	No	#NULL!	No	0	No	0	Unknown	Not identified	Recovered	Asymptomatic	5	Recovere	4	1
143	Oromia Special Zone	Bati Woreda	Bati Woreda	1	21	Daily Laborer	Community	Asymptomatic	No	No	No	No	No	No	No	No	#NULL!	No	0	No	0	Yes	Contact	Recovered	Asymptomatic	2	Recovere	4	1
144	Oromia Special Zone	Bati Woreda	Bati Woreda	2	30	House Wife	Community	Asymptomatic	No	No	No	No	No	No	No	No	#NULL!	No	0	No	0	Yes	Contact	Recovered	Asymptomatic	3	Recovere	4	1
145	Oromia Special Zone	Bati Woreda	Bati Woreda	1	17	Jobless	Community	Asymptomatic	No	No	No	No	No	No	No	No	#NULL!	No	0	No	0	Yes	Contact	Recovered	Asymptomatic	2	Recovere	4	1
146	Oromia Special Zone	Bati Woreda	Bati Woreda	1	8	Not Applicable	Community	Asymptomatic	No	No	No	No	No	No	No	No	#NULL!	No	0	No	0	Yes	Contact	Recovered	Asymptomatic	1	Recovere	4	1
147	Oromia Special Zone	Jelie Timuga	Jelie Timuga	1	40	Merchant	Community	Asymptomatic	No	No	No	No	No	No	No	No	#NULL!	No	0	No	0	Unknown	Not identified	Recovered	Asymptomatic	4	Recovere	4	1
148	Oromia Special Zone	Bati Woreda	Bati Woreda	1	50	Merchant	Community	Asymptomatic	No	No	No	No	No	No	No	No	#NULL!	No	0	No	0	Unknown	Not identified	Recovered	Asymptomatic	5	Recovere	4	1
149	Oromia Special Zone	Bati Woreda	Bati Woreda	1	70	Merchant	Community	Asymptomatic	No	No	No	No	No	No	No	No	#NULL!	No	0	No	0	Unknown	Not identified	Recovered	Asymptomatic	5	Recovere	4	1
150	Oromia Special Zone	Bati Woreda	Bati Woreda	2	60	Merchant	Community	Asymptomatic	No	No	No	No	No	No	No	No	#NULL!	No	0	No	0	Unknown	Not identified	Recovered	Asymptomatic	5	Recovere	4	1
151	Oromia Special Zone	Bati Woreda	Bati Woreda	1	26	Merchant	Community	Asymptomatic	No	No	No	No	No	No	No	No	#NULL!	No	0	No	0	Unknown	Not identified	Recovered	Asymptomatic	3	Recovere	4	1
152	Oromia Special Zone	Bati Woreda	Bati Woreda	1	26	Merchant	Community	Asymptomatic	No	No	No	No	No	No	No	No	#NULL!	No	0	No	0	Unknown	Not identified	Recovered	Asymptomatic	3	Recovere	4	1
153	Oromia Special Zone	Bati Woreda	Bati Woreda	2	40	Merchant	Community	Asymptomatic	No	No	No	No	No	No	No	No	#NULL!	No	0	No	0	Unknown	Not identified	Recovered	Asymptomatic	4	Recovere	4	1
154	Oromia Special Zone	Bati Woreda	Bati Woreda	1	30	Merchant	Community	Asymptomatic	No	No	No	No	No	No	No	No	#NULL!	No	0	No	0	Unknown	Not identified	Recovered	Asymptomatic	3	Recovere	4	1
155	Oromia Special Zone	Bati Woreda	Bati Woreda	1	30	Daily Laborer	Community	Asymptomatic	No	No	No	No	No	No	No	No	#NULL!	No	0	No	0	Unknown	Not identified	Recovered	Asymptomatic	3	Recovere	4	1
156	Oromia Special Zone	Bati Woreda	Bati Woreda	1	32	Farmer	Community	Asymptomatic	No	No	No	No	No	No	No	No	#NULL!	No	0	No	0	Unknown	Not identified	Recovered	Asymptomatic	3	Recovere	4	1
157	Oromia Special Zone	Dewa Harewa	Dewa Harewa	1	27	teacher	Community	Asymptomatic	No	No	No	No	No	No	No	No	#NULL!	No	0	No	0	Unknown	Not identified	Recovered	Asymptomatic	3	Recovere	4	1
158	Oromia Special Zone	Bati Woreda	Bati Woreda	2	58	House Wife	Community	Asymptomatic	No	No	No	No	No	No	No	No	#NULL!	No	0	No	0	Unknown	Not identified	Recovered	Asymptomatic	5	Recovere	4	1
159	Oromia Special Zone	Bati Woreda	Bati Woreda	1	40	Farmer	Community	Asymptomatic	No	No	No	No	No	No	No	No	#NULL!	No	0	No	0	Unknown	Not identified	Recovered	Asymptomatic	4	Recovere	4	1
160	Oromia Special Zone	Jelie Timuga	Jelie Timuga	1	35	Military Police	Community	Asymptomatic	No	No	No	No	No	No	No	No	#NULL!	No	0	No	0	Unknown	Not identified	Recovered	Asymptomatic	4	Recovere	4	1
161	Oromia Special Zone	Kemissie town	Kemissie town	1	32	Farmer	Community	Asymptomatic	No	No	No	No	No	No	No	No	#NULL!	No	0	No	0	Unknown	Not identified	Recovered	Asymptomatic	3	Recovere	4	1
162	Oromia Special Zone	Bati Woreda	Bati Woreda	1	40	Military Police	Community	Asymptomatic	No	No	No	No	No	No	No	No	#NULL!	No	0	No	0	Unknown	Not identified	Recovered	Asymptomatic	4	Recovere	4	1
163	Oromia Special Zone	Kemissie town	Kemissie town	1	40	Daily Laborer	Military Barracks	Asymptomatic	No	No	No	No	No	No	No	No	#NULL!	No	0	No	0	Unknown	Not identified	Recovered	Asymptomatic	4	Recovere	4	1
164	Oromia Special Zone	Bati Woreda	Bati Woreda	1	20	Farmer	Community	Asymptomatic	No	No	No	No	No	No	No	No	#NULL!	No	0	No	0	Unknown	Not identified	Recovered	Asymptomatic	2	Recovere	4	1
165	Oromia Special Zone	Jelie Timuga	Jelie Timuga	1	37	Student	Community	Asymptomatic	No	No	No	No	No	No	No	No	#NULL!	No	0	No	0	Unknown	Not identified	Recovered	Asymptomatic	4	Recovere	4	1
166	Oromia Special Zone	Jelie Timuga	Jelie Timuga	2	9	Student	Health Facility	Asymptomatic	No	No	No	No	No	No	No	No	#NULL!	No	0	No	0	Unknown	Not identified	Recovered	Asymptomatic	1	Recovere	4	1
167	Oromia Special Zone	Jelie Timuga	Jelie Timuga	1	35	Daily Laborer	Health Facility	Asymptomatic	No	No	No	No	No	No	No	No	#NULL!	No	0	No	0	Unknown	Not identified	Recovered	Asymptomatic	4	Recovere	4	1
168	Oromia Special Zone	Jelie Timuga	Jelie Timuga	1	25	Farmer	Health Facility	Asymptomatic	No	No	No	No	No	No	No	No	#NULL!	No	0	No	0	Unknown	Not identified	Recovered	Asymptomatic	3	Recovere	4	1
169	Oromia Special Zone	Bati Woreda	Bati Woreda	1	30	Self Employee	Community	Asymptomatic	No	No	No	No	No	No	No	No	#NULL!	No	0	No	0	Yes	Contact	Recovered	Asymptomatic	3	Recovere	4	1
170	Oromia Special Zone	Artuma Fursi	Artuma Fursi	1	28	Daily Laborer	Community	Asymptomatic	No	No	No	No	No	No	No	No	#NULL!	No	0	No	0	Unknown	Not identified	Recovered	Asymptomatic	3	Recovere	4	1
171	Oromia Special Zone	Artuma Fursi	Artuma Fursi	2	30	Gov't Employee	Community	Asymptomatic	No	No	No	No	No	No	No	No	#NULL!	No	0	No	0	Unknown	Not identified	Recovered	Asymptomatic	3	Recovere	4	1
172	Oromia Special Zone	Artuma Fursi	Artuma Fursi	1	25	Daily Laborer	Community	Asymptomatic	No	No	No	No	No	No	No	No	#NULL!	No	0	No	0	Unknown	Not identified	Recovered	Asymptomatic	3	Recovere	4	1
173	Oromia Special Zone	Artuma Fursi	Artuma Fursi	1	28	Daily Laborer	Community	Asymptomatic	No	No	No	No	No	No	No	No	#NULL!	No	0	No	0	Unknown	Not identified	Recovered	Asymptomatic	3	Recovere	4	1
174	Oromia Special Zone	Artuma Fursi	Artuma Fursi	1	53	Farmer	Community	Asymptomatic	No	No	No	No	No	No	No	No	#NULL!	No	0	No	0	Unknown	Not identified	Recovered	Asymptomatic	5	Recovere	4	1
175	Oromia Special Zone	Bati Woreda	Bati Woreda	1	12	Student	Community	Asymptomatic	No	No	No	No	No	No	No	No	#NULL!	No	0	No	0	Unknown	Not identified	Recovered	Asymptomatic	1	Recovere	4	1
176	Oromia Special Zone	Bati Woreda	Bati Woreda	1	14	Student	Community	Asymptomatic	No	No	No	No	No	No	No	No	#NULL!	No	0	No	0	Unknown	Not identified	Recovered	Asymptomatic	1	Recovere	4	1
177	Oromia Special Zone	Kemissie town	Kemissie town	1	28	Prisoner	Prison	Asymptomatic	No	No	No	No	No	No	No	No	#NULL!	No	0	No	0	Yes	Contact	Recovered	Asymptomatic	3	Recovere	4	1
178	Oromia Special Zone	Kemissie town	Kemissie town	1	47	Prisoner	Prison	Asymptomatic	No	No	No	No	No	No	No	No	#NULL!	No	0	No	0	Unknown	Not identified	Recovered	Asymptomatic	5	Recovere	4	1
179	Oromia Special Zone	Kemissie town	Kemissie town	1	40	Prisoner	Prison	Asymptomatic	No	No	No	No	No	No	No	No	#NULL!	No	0	No	0	Unknown	Not identified	Recovered	Asymptomatic	4	Recovere	4	1
180	Oromia Special Zone	Kemissie town	Kemissie town	1	29	Prisoner	Prison	Asymptomatic	No	No	No	No	No	No	No	No	#NULL!	No	0	No	0	Unknown	Not identified	Recovered	Asymptomatic	3	Recovere	4	1
181	Oromia Special Zone	Jelie Timuga	Jelie Timuga	1	23	Merchant	Community	Asymptomatic	No	No	No	No	No	No	No	No	#NULL!	No	0	No	0	Unknown	Not identified	Recovered	Asymptomatic	2	Recovere	4	1
182	Oromia Special Zone	Kemissie town	Kemissie town	1	38	Military Police	Military Barracks	Asymptomatic	No	No	No	No	No	No	No	No	#NULL!	No	0	No	0	Yes	Contact	Recovered	Asymptomatic	4	Recovere	4	1
183	Oromia Special Zone	Kemissie town	Kemissie town	2	27	Military Police	Military Barracks	Asymptomatic	No	No	No	No	No	No	No	No	#NULL!	No	0	No	0	Yes	Contact	Recovered	Asymptomatic	3	Recovere	4	1
184	Oromia Special Zone	Kemissie town	Kemissie town	1	24	Military Police	Military Barracks	Asymptomatic	No	No	No	No	No	No	No	No	#NULL!	No	0	No	0	Yes	Contact	Recovered	Asymptomatic	2	Recovere	4	1
185	Oromia Special Zone	Kemissie town	Kemissie town	1	39	Military Police	Military Barracks	Asymptomatic	No	No	No	No	No	No	No	No	#NULL!	No	0	No	0	Yes	Contact	Recovered	Asymptomatic	4	Recovere	4	1
186	Oromia Special Zone	Kemissie town	Kemissie town	1	39	Military Police	Military Barracks	Asymptomatic	No	No	No	No	No	No	No	No	#NULL!	No	0	No	0	Yes	Contact	Recovered	Asymptomatic	4	Recovere	4	1
187	Oromia Special Zone	Kemissie town	Kemissie town	1	20	Military Police	Military Barracks	Asymptomatic	No	No	No	No	No	No	No	No	#NULL!	No	0	No	0	Yes	Contact	Recovered	Asymptomatic	2	Recovere	4	1
188	Oromia Special Zone	Kemissie town	Kemissie town	1	36	Military Police	Military Barracks	Asymptomatic	No	No	No	No	No	No	No	No	#NULL!	No	0	No	0	Yes	Contact	Recovered	Asymptomatic	4	Recovere	4	1
189	Oromia Special Zone	Kemissie town	Kemissie town	1	28	Military Police	Military Barracks	Asymptomatic	No	No	No	No	No	No	No	No	#NULL!	No	0	No	0	Yes	Contact	Recovered	Asymptomatic	3	Recovere	4	1
190	Oromia Special Zone	Kemissie town	Kemissie town	1	26	Military Police	Military Barracks	Asymptomatic	No	No	No	No	No	No	No	No	#NULL!	No	0	No	0	Yes	Contact	Recovered	Asymptomatic	3	Recovere	4	1
191	Oromia Special Zone	Kemissie town	Kemissie town	1	34	Military Police	Military Barracks	Asymptomatic	No	No	No	No	No	No	No	No	#NULL!	No	0	No	0	Yes	Contact	Recovered	Asymptomatic	3	Recovere	4	1
192	Oromia Special Zone	Kemissie town	Kemissie town	1	30	Military Police	Military Barracks	Asymptomatic	No	No	No	No	No	No	No	No	#NULL!	No	0	No	0	Yes	Contact	Recovered	Asymptomatic	3	Recovere	4	1
193	Oromia Special Zone	Kemissie town	Kemissie town	1	22	Military Police	Military Barracks	Asymptomatic	No	No	No	No	No	No	No	No	#NULL!	No	0	No	0	Yes	Contact	Recovered	Asymptomatic	2	Recovere	4	1
194	Oromia Special Zone	Kemissie town	Kemissie town	1	47	Military Police	Military Barracks	Asymptomatic	No	No	No	No	No	No	No	No	#NULL!	No	0	No	0	Yes	Contact	Recovered	Asymptomatic	5	Recovere	4	1
195	Oromia Special Zone	Kemissie town	Kemissie town	1	39	Military Police	Military Barracks	Asymptomatic	No	No	No	No	No	No	No	No	#NULL!	No	0	No	0	Yes	Contact	Recovered	Asymptomatic	4	Recovere	4	1
196	Oromia Special Zone	Kemissie town	Kemissie town	1	31	Military Police	Military Barracks	Asymptomatic	No	No	No	No	No	No	No	No	#NULL!	No	0	No	0	Yes	Contact	Recovered	Asymptomatic	3	Recovere	4	1
197	Oromia Special Zone	Dewa Chefa	Dewa Chefa	1	30	Farmer	Community	Asymptomatic	No	No	No	No	No	No	No	No	#NULL!	No	0	No	0	Unknown	Not identified	Recovered	Asymptomatic	3	Recovere	4	1
198	Oromia Special Zone	Bati Woreda	Bati Woreda	1	36	Driver	Community	Asymptomatic	No	No	No	No	No	No	No	No	#NULL!	No	0	Yes	Djibouti	Unknown	Travel History	Recovered	Asymptomatic	4	Recovere	4	1
199	Oromia Special Zone	Bati Woreda	Bati Woreda	1	30	Driver	Community	Asymptomatic	No	No	No	No	No	No	No	No	#NULL!	No	0	Yes	Djibouti	Unknown	Travel History	Recovered	Asymptomatic	3	Recovere	4	1
200	Oromia Special Zone	Bati Woreda	Bati Woreda	2	30	House Wife	Community	Asymptomatic	No	No	No	No	No	No	No	No	#NULL!	No	0	No	0	Yes	Contact	Recovered	Asymptomatic	3	Recovere	4	1
201	Oromia Special Zone	Bati Woreda	Bati Woreda	1	40	Driver	Community	Asymptomatic	No	No	No	No	No	No	No	No	#NULL!	No	0	Yes	Djibouti	Unknown	Travel History	Recovered	Asymptomatic	4	Recovere	4	1
202	Oromia Special Zone	Bati Woreda	Bati Woreda	1	50	Farmer	Community	Asymptomatic	No	No	No	No	No	No	No	No	#NULL!	No	0	No	0	Unknown	Not identified	Recovered	Asymptomatic	5	Recovere	4	1
203	Oromia Special Zone	Kemissie town	Kemissie town	2	40	House Wife	Health Facility	Symptomatic	Yes	Yes	Yes	No	No	Yes	Yes	No	39	Yes	Pulmonary TB	No	0	Unknown	Not identified	Recovered	Mild	4	Recovere	1	1
204	Oromia Special Zone	Kemissie town	Kemissie town	1	22	Police Officer	Health Facility	Asymptomatic	No	No	No	No	No	No	No	No	#NULL!	No	0	No	0	Unknown	Not identified	Recovered	Asymptomatic	2	Recovere	4	1
205	Oromia Special Zone	Kemissie town	Kemissie town	2	90	House Wife	Health Facility	Asymptomatic	No	No	No	No	No	No	No	No	#NULL!	Yes	Liver Disease	No	0	Unknown	Not identified	Recovered	Asymptomatic	5	Recovere	4	1
206	Oromia Special Zone	Bati Woreda	Bati Woreda	1	35	Driver	Community	Asymptomatic	No	No	No	No	No	No	No	No	#NULL!	No	0	Yes	Djibouti	Unknown	Travel History	Recovered	Asymptomatic	4	Recovere	4	1
207	Oromia Special Zone	Bati Woreda	Bati Woreda	1	35	Driver	Community	Asymptomatic	No	No	No	No	No	No	No	No	#NULL!	No	0	Yes	Djibouti	Unknown	Travel History	Recovered	Asymptomatic	4	Recovere	4	1
208	Oromia Special Zone	Bati Woreda	Bati Woreda	1	28	Driver	Community	Asymptomatic	No	No	No	No	No	No	No	No	#NULL!	No	0	Yes	Djibouti	Unknown	Travel History	Recovered	Asymptomatic	3	Recovere	4	1
209	Oromia Special Zone	Kemissie town	Kemissie town	2	1	Not Applicable	Health Facility	Symptomatic	Yes	Yes	Yes	No	No	Yes	No	No	#NULL!	No	0	No	Somalia	Unknown	Travel History	Recovered	Moderate	1	Recovere	2	1
210	Oromia Special Zone	Kemissie town	Kemissie town	1	65	Self Employee	Health Facility	Asymptomatic	No	No	No	No	No	No	No	No	#NULL!	Yes	HTN	No	0	Unknown	Not identified	Recovered	Asymptomatic	5	Recovere	4	1
211	Oromia Special Zone	Kemissie town	Kemissie town	1	52	Self Employee	Health Facility	Asymptomatic	No	No	No	No	No	No	No	No	#NULL!	Yes	DM	No	0	Unknown	Not identified	Death	Asymptomatic	5	Not recovered	4	1
212	Oromia Special Zone	Bati Woreda	Bati Woreda	1	36	Driver	Community	Asymptomatic	No	No	No	No	No	No	No	No	#NULL!	No	0	Yes	Djibouti	Unknown	Travel History	Transferred	Asymptomatic	4	Not recovered	4	1
213	Oromia Special Zone	Kemissie town	Kemissie town	2	1	Not Applicable	Health Facility	Symptomatic	Yes	Yes	Yes	No	No	No	No	No	#NULL!	No	0	No	0	Unknown	Not identified	Recovered	Moderate	1	Recovere	2	1
214	Oromia Special Zone	Kemissie town	Kemissie town	2	28	Hotel Serevant	Treatment Center	Asymptomatic	No	No	No	No	No	No	No	No	#NULL!	No	0	No	0	Yes	Contact	Recovered	Asymptomatic	3	Recovere	4	1
215	Oromia Special Zone	Kemissie town	Kemissie town	2	20	Hotel Serevant	Treatment Center	Asymptomatic	No	No	No	No	No	No	No	No	#NULL!	No	0	No	0	Yes	Contact	Recovered	Asymptomatic	2	Recovere	4	1
216	Oromia Special Zone	Kemissie town	Kemissie town	2	20	Hotel Serevant	Treatment Center	Asymptomatic	No	No	No	No	No	No	No	No	#NULL!	No	0	No	0	Yes	Contact	Recovered	Asymptomatic	2	Recovere	4	1
217	Oromia Special Zone	Kemissie town	Kemissie town	1	64	Guard	Treatment Center	Asymptomatic	No	No	No	No	No	No	No	No	#NULL!	No	0	No	0	Yes	Contact	Recovered	Asymptomatic	5	Recovere	4	1
218	Oromia Special Zone	Kemissie town	Kemissie town	1	23	Guard	Treatment Center	Asymptomatic	No	No	No	No	No	No	No	No	#NULL!	No	0	No	0	Yes	Contact	Recovered	Asymptomatic	2	Recovere	4	1
219	Oromia Special Zone	Kemissie town	Kemissie town	1	35	Health Worker	Treatment Center	Asymptomatic	No	No	No	No	No	No	No	No	#NULL!	No	0	No	0	Yes	Contact	Recovered	Asymptomatic	4	Recovere	4	1
220	Oromia Special Zone	Kemissie town	Kemissie town	1	42	Gov't Employee	Treatment Center	Symptomatic	Yes	Yes	No	Yes	Yes	Yes	No	No	38	No	0	No	0	Yes	Contact	Recovered	Moderate	4	Recovere	2	1
